# Supplementary material for: Constitutive XBP-1s-mediated activation of the endoplasmic reticulum unfolded protein response protects against pathological tau
Source: Nat Commun. 2019 Sep 30;10:4443. doi: 10.1038/s41467-019-12070-3 (PMC6768869; doi:10.1038/s41467-019-12070-3)
Supplement: Supplementary file 4 — Source Data [file 41467_2019_12070_MOESM4_ESM.zip]

Archive with 2 entries (2 files):
- Source Data - Immunoblots.pdf
- Source Data.xlsx
