# Supplementary material for: Constitutive XBP-1s-mediated activation of the endoplasmic reticulum unfolded protein response protects against pathological tau
Source: Nat Commun. 2019 Sep 30;10:4443. doi: 10.1038/s41467-019-12070-3 (PMC6768869; doi:10.1038/s41467-019-12070-3)
Supplement: Supplementary file 4 — Source Data [file 41467_2019_12070_MOESM4_ESM.zip › Source Data.xlsx]

## Sheet: Fig. 1b
Figure 1b Raw Data (Thrashes/Min)
		Tau (low) A	Tau (low) A; pek-1 (-/-)
	Biological Replicate 1	90	81
		43	14
		94	73
		15	64
		88	53
		78	18
		56	52
		81	85
		60	66
		38	48
		76	26
		63	60
		86	10
		8	85
		38	53
		55	29
		27	84
		57	84
		60	80
		75	51
	Biological Replicate 2	51	101
		52	85
		22	54
		46	81
		46	77
		66	44
		35	68
		64	54
		35	49
		90	15
		76	57
		74	35
		68	68
		69	82
		69	72
		37	68
		74	77
		7	65
		87	89
		46	82
	Biological Replicate 3	51	72
		25	89
		58	74
		80	53
		66	65
		49	74
		67	74
		58	19
		58	54
		80	83
		88	64
		59	55
		58	93
		14	3
		46	74
		59	58
		69	54
		56	97
		45	86
		89	100
	Biological Replicate 4	81	77
		61	26
		65	62
		66	74
		56	81
		26	68
		73	82
		30	36
		50	40
		71	39
		52	48
		75	79
		76	48
		42	91
		48	40
		72	87
		22	80
		63	73
		71	75
		81	83
	Biological Replicate 5	84	54
		62	54
		54	89
		64	65
		57	39
		43	44
		48	82
		63	66
		83	32
		74	33
		79	56
		80	83
		61	88
		64	70
		26	59
		58	39
		68	62
		72	44
		83	87
		48	71
	Mean (Total)	59.29	62.86
	SEM (Total)	1.973	2.18
	n (Total)	100	100

## Sheet: Fig. 1c
Figure 1c Raw Data (Thrashes/Min)
		Tau (low) A	Tau (low) A; atf-6 (-/-) A
	Biological Replicate 1	51	19
		57	31
		37	10
		26	35
		47	8
		29	15
		2	11
		66	14
		74	37
		73	37
		39	7
		41	6
		33	8
		50	7
		45	14
		54	21
		46	34
		31	15
		71	20
		60	29
	Biological Replicate 2	18	25
		25	12
		6	3
		11	7
		22	9
		38	17
		73	5
		17	17
		35	71
		57	15
		25	7
		19	12
		35	11
		33	10
		23	17
		10	21
		62	11
		58	39
		57	7
		8	33
	Biological Replicate 3	16	14
		37	11
		54	31
		54	14
		45	11
		54	35
		41	60
		70	15
		71	25
		42	32
		33	21
		55	56
		40	33
		54	25
		25	17
		48	18
		57	52
		42	59
		10	7
		49	46
	Biological Replicate 4	6	5
		7	18
		30	8
		22	18
		11	13
		24	12
		35	23
		8	20
		30	34
		51	32
		8	11
		15	0
		46	19
		21	11
		27	49
		46	13
		42	5
		17	30
		18	11
		40	15
	Biological Replicate 5	43	23
		30	7
		34	7
		23	48
		51	9
		39	1
		51	8
		30	24
		92	22
		62	50
		50	3
		32	5
		52	29
		40	50
		48	38
		51	8
		24	43
		50	34
		21	50
		70	42
	Mean (Total)	38.58	21.57
	SEM (Total)	1.888	1.543
	n (Total)	100	100

## Sheet: Fig. 1e
Figure 1e Raw Data (Tau/Tubulin Densitometry, a.u.)
		Tau (low) A	Tau (low) A; atf-6 (-/-) A
	Biological Replicate 1	0.845154	0.986365
	Biological Replicate 2	0.875751	1.03765
	Biological Replicate 3	0.293644	0.629573
	Mean	0.6715	0.8845
	SEM	0.1891	0.1283

## Sheet: Fig. 2a
Figure 2a Raw Data (Thrashes/Min)
		Tau (low) B	Tau (low) B; xbp-1 (-/-)
	Biological Replicate 1	44	4
		58	4
		40	7
		55	10
		3	4
		48	7
		65	10
		41	3
		23	9
		26	3
		56	3
		47	11
		61	7
		22	9
		15	20
		20	6
		13	7
		22	12
		51	25
		39	11
	Biological Replicate 2	48	12
		15	13
		37	6
		33	15
		64	15
		34	11
		43	16
		44	15
		34	12
		61	12
		57	17
		45	15
		25	10
		58	9
		46	13
	Biological Replicate 3	54	6
		31	2
		13	3
		7	6
		43	9
		39	1
		53	6
		69	4
		55	5
		17	3
		56	2
		54	14
		33	3
		18	4
		38	6
	Biological Replicate 4	29	8
		44	8
		38	7
		49	12
		20	13
		23	3
		57	4
		52	11
		54	12
		30	3
	Mean (Total)	39.48	8.633
	SEM (Total)	2.101	0.6431
	n (Total)	60	60

## Sheet: Fig. 2c
Figure 1e Raw Data (Tau/Tubulin Densitometry, a.u.)
		Tau (low) B	Tau (low) B; xbp-1 (-/-)
	Biological Replicate 1	0.668343	0.836262
	Biological Replicate 2	0.946829	1.15659
	Biological Replicate 3	0.801083	1.10888
	Mean	0.8054	1.034
	SEM	0.08042	0.09978

## Sheet: Fig. 2e
Figure 1e Raw Data (Day 1 Adult Neuron Loss)
		Tau (low) B	Tau (low) B; xbp-1 (-/-)
	Biological Replicate 1	0	0
		0	2
		1	1
		1	1
		0	1
		0	0
		0	0
		0	0
		0	1
		0	0
			1
			1
	Biological Replicate 2	0	2
		2	2
		0	0
		0	0
		0	1
		0	1
		0	0
		0	1
		0	1
		0	2
		0	1
		1	1
	Mean (Total)	0.2273	0.8333
	SEM (Total)	0.1127	0.1433
	n (Total)	22	24

## Sheet: Fig. 2f
Figure 1f Raw Data (Day 4 Adult Neuron Loss)
		Tau (low) B	Tau (low) B; xbp-1 (-/-)
	Biological Replicate 1	0	1
		1	1
		1	1
		0	2
		1	1
		1	1
		0	1
		0	1
		0	2
		0	1
		0
		0
	Biological Replicate 2	1	1
		0	1
		0	2
		0	0
		0	0
		0	0
		1	0
		0	1
		1	2
		0	1
		0	1
		0	1
			0
			2
	Mean (Total)	0.2917	1
	SEM (Total)	0.09478	0.1346
	n (Total)	24	24

## Sheet: Fig. 3a
Figure 3a Raw Data (Thrashes/Min)
		Tau (high)	Tau (high); xbp-1s Tg
	Biological Replicate 1	3	6
		3	25
		3	12
		2	22
		1	40
		2	62
		1	32
		7	10
		1	54
		2	28
	Biological Replicate 2	8	45
		1	38
		6	76
		4	62
		4	14
		2	51
		3	34
		0	26
		3	33
		4	42
		4	40
		1	72
		7	57
		0	67
		4	14
	Biological Replicate 3	9	48
		1	59
		4	21
		2	57
		6	57
		6	12
		5	45
		2	6
		7	6
		1	16
		1	17
		1	63
		2	51
		2	48
		1	4
		0	7
		4	8
		10	51
		3	23
		5	18
	Biological Replicate 4	0	34
		4	74
		1	52
		0	91
		6	50
		5	72
		3	19
		1	50
		1	55
		3	65
		1	36
		4	37
		2	48
		3	15
		4	58
	Biological Replicate 5	0	78
		4	8
		3	11
		0	7
		2	64
		5	25
		5	67
		1	81
		4	35
		1	44
		1	43
		4	32
		2	32
		1	50
		1	9
		1	32
		3	48
		3	36
		4	20
		0	26
		1	50
		1	40
		1	18
		1	46
		1	19
	Biological Replicate 6	0	43
		0	60
		1	44
		1	48
		4	34
		7	24
		8	40
		3	19
		3	44
		8	31
		8	53
		2	36
		2	47
		1	52
		3	28
		3	14
		1	8
		0	57
		4	52
		2	14
		2	61
		6	45
		2	57
		3	8
		2	17
	Mean (Total)	2.836	38.11
	SEM (Total)	0.2159	1.942
	n (Total)	110	110

## Sheet: Fig. 3c
Figure 3c Raw Data (Tau/Tubulin Densitometry, a.u.)
		Tau (high)	Tau (high); xbp-1s Tg
	Biological Replicate 1	1.01779	0.176499
	Biological Replicate 2	1.00315	0.0987872
	Biological Replicate 3	1.16327	0.173898
	Mean	1.061	0.1497
	SEM	0.05111	0.02548

## Sheet: Fig. 3f
Figure 3f Raw Data (Day 1 Adult Neuron Loss)
		Tau (high)	Tau (high); xbp-1s Tg
	Biological Replicate 1	2	0
		2	1
		0
		0
		0
		1
		1
		0
		0
		0
		1
		0
		0
	Biological Replicate 2	1	0
		2	0
		0	0
		0	0
		1	0
		1	0
		0	0
		1	0
		0	0
		1	1
		2	0
		1	0
		0	0
		0	0
		1	0
			0
			0
	Mean (Total)	0.6429	0.1053
	SEM (Total)	0.1382	0.07234
	n (Total)	28	19

[truncated: 5 more sheets: Fig. 3g, Fig. 4a, Fig. 4b, Fig. 4d, Fig. 5e]
